# Supplementary material for: Input to the Language Learning Infant: The Impact of Other Children
Source: Dev Sci. 2025 Jul 20;28(5):e70045. doi: 10.1111/desc.70045 (PMC12277873; doi:10.1111/desc.70045)
Supplement: Supplementary file 2 — desc70045‐sup‐0002‐SuppMat.zip [file DESC-28-e70045-s002.zip]

Archive with 16 entries (15 files):
- suppl_materials_source_files/
- __MACOSX/._suppl_materials_source_files
- suppl_materials_source_files/m3.png
- __MACOSX/suppl_materials_source_files/._m3.png
- suppl_materials_source_files/m2.png
- __MACOSX/suppl_materials_source_files/._m2.png
- suppl_materials_source_files/m1.png
- __MACOSX/suppl_materials_source_files/._m1.png
- suppl_materials_source_files/.DS_Store
- __MACOSX/suppl_materials_source_files/._.DS_Store
- suppl_materials_source_files/main.tex
- __MACOSX/suppl_materials_source_files/._main.tex
- suppl_materials_source_files/UF_FRED_paper_style.sty
- __MACOSX/suppl_materials_source_files/._UF_FRED_paper_style.sty
- suppl_materials_source_files/figure_S3.png
- __MACOSX/suppl_materials_source_files/._figure_S3.png
