# Supplementary material for: Input to the Language Learning Infant: The Impact of Other Children
Source: Dev Sci. 2025 Jul 20;28(5):e70045. doi: 10.1111/desc.70045 (PMC12277873; doi:10.1111/desc.70045)
Supplement: Supplementary file 2 — desc70045‐sup‐0002‐SuppMat.zip [file DESC-28-e70045-s002.zip › suppl_materials_source_files/main.tex]

\documentclass[11pt]{article}
\usepackage{UF_FRED_paper_style}

\usepackage{multirow} 
\usepackage{booktabs}
\usepackage{caption}
\captionsetup[figure]{labelformat=empty}
\captionsetup[table]{labelformat=empty}

%% ===============================================
%% Setting the line spacing (3 options: only pick one)
% \singlespacing
\doublespacing
%% ===============================================

\setlength{\droptitle}{-5em} %% Don't touch
% %%%%%%%%%%%%%%%%%%%%%%%%%%%%%%%%%%%%%%%%%%%%%%%%%%%%%%%%%%
% SET THE TITLE
% %%%%%%%%%%%%%%%%%%%%%%%%%%%%%%%%%%%%%%%%%%%%%%%%%%%%%%%%%%

% TITLE:

\title{Supplementary Information for: "Input to the language learning infant: The impact of other children"}

% AUTHORS:
\author{Johanna Schick\\ 
Institute for the Interdisciplinary Study of Language Evolution, \\
University of Zurich\\ % Name author
    \href{mailto:johanna.schick@uzh.ch}{\texttt{johanna.schick@uzh.ch}} %% Email author 1 
\and Moritz M. Daum\\ 
Department of Psychology, \\
University of Zurich  \\
\href{mailto:daum@psychologie.uzh.ch}{\texttt{daum@psychologie.uzh.ch}}% Name author
     %% Email author 2
    \and Sabine Stoll\\ 
Institute for the Interdisciplinary Study of Language Evolution, \\
University of Zurich  \\% Name author
    \href{mailto:sabine.stoll@uzh.ch}{\texttt{sabine.stoll@uzh.ch}}% Name author
     %% Email author 2
    }


% %%%%%%%%%%%%%%%%%%%%%%%%%%%%%%%%%%%%%%%%%%%%%%%%%%%%%%%%%%
% %%%%%%%%%%%%%%%%%%%%%%%%%%%%%%%%%%%%%%%%%%%%%%%%%%%%%%%%%%
\begin{document}
% %%%%%%%%%%%%%%%%%%%%%%%%%%%%%%%%%%%%%%%%%%%%%%%%%%%%%%%%%%
% %%%%%%%%%%%%%%%%%%%%%%%%%%%%%%%%%%%%%%%%%%%%%%%%%%%%%%%%%%
% ABSTRACT
% %%%%%%%%%%%%%%%%%%%%%%%%%%%%%%%%%%%%%%%%%%%%%%%%%%%%%%%%%%
% %%%%%%%%%%%%%%%%%%%%%%%%%%%%%%%%%%%%%%%%%%%%%%%%%%%%%%%%%%
{\setstretch{.99}\maketitle
% %%%%%%%%%%%%%%%%%%
}

% %%%%%%%%%%%%%%%%%%%%%%%%%%%%%%%%%%%%%%%%%%%%%%%%%%%%%%%%%%
% %%%%%%%%%%%%%%%%%%%%%%%%%%%%%%%%%%%%%%%%%%%%%%%%%%%%%%%%%%
% BODY OF THE DOCUMENT
% %%%%%%%%%%%%%%%%%%%%%%%%%%%%%%%%%%%%%%%%%%%%%%%%%%%%%%%%%%
% %%%%%%%%%%%%%%%%%%%%%%%%%%%%%%%%%%%%%%%%%%%%%%%%%%%%%%%%%%

% --------------------
\clearpage
\section*{S1: Stimuli description}
\subsection*{Study 1}

\begin{table}[h!]
    \centering
    \scalebox{.8}{
    \begin{tabular}{lllllllll}
    \hline
     \textbf{Language} & \textbf{Stimuli} &  \textbf{Speaker}& \textbf{Age} &  \textbf{Context} &  \textbf{Number of} &  \textbf{Number of} &  \textbf{Number of} &  \textbf{Number of}\\
      \textbf{} & \textbf{number}  &\textbf{gender}& \textbf{} &\textbf{} &\textbf{utterances} &\textbf{questions}  &\textbf{declaratives}  &\textbf{imperatives} \\
      \hline \hline
     SK & 1 & m+m & 28, 30 & traveling & 7 & 0 & 7 & 0\\
     SK & 2 & m+m & 25, 31 & traveling & 7 & 3 & 3 & 1\\
     SK & 3 & f+m & 30, 35 & traveling & 6 & 0 & 5 & 1\\
     SK & 4 & f+m & 27, 31 & traveling & 8 & 1 & 7 & 0\\
     SK & 5 & f+f & 30, 31 & traveling & 8 & 1 & 7 & 0\\
     SK & 6 & f+f & 32, 33 & traveling & 6 & 0 & 5 & 1\\
     SG & 7 & f+f & 34, 35 & traveling & 7 & 2 & 5 & 0\\
     SG & 8 & f+f & 30, 35 & traveling & 6 & 2 & 4 & 0\\
     SG & 9 & m+m & 28, 31 & traveling & 9 & 1 & 8 & 0\\
     SG & 10 & m+m & 30, 30 & traveling & 8 & 1 & 6 & 1\\
     SG & 11 & f+m & 27, 33 & traveling & 9 & 1 & 7 & 1\\
     SG & 12 & f+m & 27, 29 & traveling & 6 & 0 & 6 & 0\\
     \hline
    \end{tabular}}
    \caption{Overview of stimuli set of surrounding adult speech for study 1. F=female, M=male. SK=Shipibo-Konibo, SG=Swiss-German}
    \label{table1}
\end{table}

\begin{table}[h!]
    \centering
    \scalebox{.8}{
    \begin{tabular}{lllllllll}
    \hline
     \textbf{Language} & \textbf{Stimuli} &  \textbf{Speaker}& \textbf{Age} &  \textbf{Context} &  \textbf{Number of} & \textbf{Number of} & \textbf{Number of} &  \textbf{Number of}\\
      \textbf{} & \textbf{number}  &\textbf{sex}& \textbf{} &\textbf{} &\textbf{utterances} &\textbf{questions}  &\textbf{declaratives} &\textbf{imperatives}\\
      \hline \hline
     SK & 1 & m+m & 3;7, 4;2  &playing with car & 9 & 4 & 2 & 3 \\
     SK & 2 & m+m & 4;1, 4;2 &playing in the kitchen & 10 & 0 & 9 & 1 \\
     SK & 3 & f+m & 3;10, 4;6 &playing family & 10 & 0 & 6 & 4 \\
     SK & 4 & f+m & 4;6, 5;0  &playing with shoes & 8 & 0 & 6 & 2 \\
     SK & 5 & f+f & 4;3, 4;11 &playing with mirror & 9 & 1 & 5 & 3 \\
     SK & 6 & f+f & 3;10, 4;0 &playing cooking & 9 & 1 & 7 & 1 \\
     SG & 7 & f+f & 4;10, 5;0 & playing family & 11 & 0 & 8 & 3\\
     SG & 8 & f+f & 4;6, 5;0 & playing in sand & 8 & 0 & 7 & 1\\
     SG & 9 & m+m & 3;11, 4;6 & playing in sand & 11 & 2 & 7 & 2\\
     SG & 10 & m+m & 3;7, 4;11 & playing with water & 9 & 1 & 7 & 1\\
     SG & 11 & f+m & 4;1, 4;10  & playing in sand & 8 & 0 & 7 & 1\\
     SG & 12 & f+m & 4;11, 5;0 & playing in sand & 10 & 3 & 6 & 1\\
     \hline
    \end{tabular}}
    \caption{Overview of stimuli set of surrounding child speech for study 1. F=female, M=male. SK=Shipibo-Konibo, SG=Swiss-German}
    \label{table1}
\end{table}

\clearpage
\subsection*{Study 2}

\begin{table}[h!]
    \centering
    \scalebox{.8}{
    \begin{tabular}{lllllllll}
    \hline
     \textbf{Language} & \textbf{Stimuli} &  \textbf{Speaker}& \textbf{Age} &  \textbf{Context} &  \textbf{Number of} &  \textbf{Number of} & \textbf{Number of} & \textbf{Number of}\\
      \textbf{} & \textbf{number}  &\textbf{gender}& \textbf{(years)} &\textbf{} &\textbf{utterances} &\textbf{questions}  &\textbf{declaratives} &\textbf{imperatives} \\
      \hline \hline
     SK & 1 & m & 29 & playing in kitchen & 10 & 1 & 3 & 6\\
     SK & 2 & m & 28 & playing with a ball & 10 & 0 & 4 & 6 \\
     SK & 3 & m & 35 & playing with a bowl & 9 & 0 & 4 & 5\\
     SK & 4 & f & 28 & playing with clothes & 10 & 1& 6 & 3\\
     SK & 5 & f & 30 & playing with a car & 10 & 1 & 5 & 4\\
     SK & 6 & f & 33 & playing in kitchen & 10 & 2 & 6 & 4\\
     SG & 7 & m & 31 &playing with a car & 11 & 2 & 7 & 2\\
     SG & 8 & m & 35 &unpacking a gift & 8 & 1 & 6 & 1 \\
     SG & 9 & m & 34 &playing kitchen & 8 & 0 & 6 & 2 \\
     SG & 10 & f & 28 &building a play house & 10 & 4 & 5 & 1 \\
     SG & 11 & f & 31 &playing with a pin & 13 & 5 & 6 & 2 \\
     SG & 12 & f & 33 &playing board game & 11 & 3 & 5 & 3\\
     \hline
    \end{tabular}}
    \caption{Overview of stimuli set of child-directed speech from adults (single speakers) for study 2. F=female, M=male. SK=Shipibo-Konibo, SG=Swiss-German}
    \label{table1}
\end{table}

\begin{table}[h!]
    \centering
    \scalebox{.8}{
    \begin{tabular}{lllllllll}
    \hline
     \textbf{Language} & \textbf{Stimuli} &  \textbf{Speaker}& \textbf{Age} &  \textbf{Context} &  \textbf{Number of} &  \textbf{Number of} &  \textbf{Number of} &  \textbf{Number of}\\
      \textbf{} & \textbf{number}  &\textbf{sex}& \textbf{} &\textbf{} &\textbf{utterances} &\textbf{questions}  &\textbf{declaratives} &\textbf{imperatives} \\
      \hline \hline
     SK & 1 & f & 4;2 & playing with a candle & 10 & 0 & 7 & 3\\
     SK & 2 & f & 4;5 & playing family & 9 & 0 & 7 & 2 \\
     SK & 3 & f & 4;11 & playing with animals & 10 & 0 & 7 & 3\\
     SK & 4 & m & 4;1 & playing with clothes & 11 & 1 & 7 & 3\\
     SK & 5 & m & 4;7 & playing with ball & 8 & 0 & 7& 1\\
     SK & 6 & m & 4;6 & playing with cups & 10 & 0 & 6 &4\\
     SG & 7 & f & 4;6 & building st. out of sand & 10 & 3 & 7 & 1\\
     SG & 8 & f & 4;11 & playing family & 9 & 0 & 6 & 3\\
     SG & 9 & f & 5;0 & building st. out of sand & 8 & 0 & 5 & 3\\
     SG & 10 & m & 4;6 & playing shopping & 9 & 0 & 7 & 2\\
     SG & 11 & m & 4;7 &playing outside & 11 & 1 & 6 & 4\\
     SG & 12 & m & 4;4 &playing outside & 11 & 0 & 8 & 3\\
     \hline
    \end{tabular}}
    \caption{Overview of stimuli set of child speech (single speakers) for study 2. F=female, M=male. SK=Shipibo-Konibo, SG=Swiss-German}
    \label{table1}
\end{table}


\clearpage
\section*{S2: Model summaries}
\subsection*{Model 1}
\begin{figure}[h!]
    \centering
    \includegraphics[width=0.99\linewidth]{m1.png}
    \caption{Figure S1: Model summary of the multilevel Bayesian model analyzing infant looking times toward child-surrounding speech from children vs. adults. CI = credible interval.}
    \label{fig:enter-label}
\end{figure}

\clearpage
\subsection*{Model 2}
\begin{figure}[h!]
    \centering
    \includegraphics[width=1.14\linewidth]{m2.png}
    \caption{Figure S2: Model summary of the multilevel Bayesian model analyzing infant looking times toward child-directed speech from adults vs. child speech. CI = credible interval.}
    \label{fig:enter-label}
\end{figure}

\section*{S3: Supplementary analysis}

The speech corpus used to extract the Shipibo-Konibo stimuli was collected in one of the three villages in which participants for Study 1 were recruited. As a result, participants from this village (n=4) were more likely to hear speech from potentially familiar speakers. To assess whether our findings remain robust when accounting for this factor, we conducted an additional analysis excluding the looking time data from these four participants.

Results from the additional analysis demonstrate that results from study 1 remain consistent when excluding these four participants. We found strong evidence for a difference in looking times towards child vs. adult stimuli for Shipibo-Konibo participants (mean = 3.20, 95\% HDI [2.03, 4.38], $P(\hat{\beta}>0)$ = 100\%) and and weak evidence for a difference in looking times in Swiss participants (mean = 2.71, 95\% HDI [-1.19, 7.10], $P(\hat{\beta}>0)$ = 91\%) (see Figure S3A). When contrasting the looking time differences between child vs. adult stimuli from both participants groups, results again indicate no evidence for cultural differences when comparing the effect size (mean = 0.48, 95\% HDI [-4.12, 4.46], $P(\hat{\beta}>0)$ = 60\%) (see Figure S3B). The full model outcome can be found in Figure S4.

\begin{figure}[h!]
    \centering
    \includegraphics[width=0.85\linewidth]{figure_S3.png}
    \caption{Figure S3: \textbf{A}: Posterior distributions and densities of the expected difference in looking times between adult and child stimuli across cultures. \textbf{B}: Posterior distributions and densities of the difference of looking time differences between the two cultures. Horizontal bars indicate 50\% and 80\% credible intervals.}
\end{figure}


\begin{figure}[h!]
    \centering
    \includegraphics[width=0.99\linewidth]{m3.png}
    \caption{Figure S4: Model summary of the multilevel Bayesian model analyzing infant looking times from study 1, excluding four participants from village 3. CI = credible interval.}
\end{figure}

\end{document}
