# Supplementary material for: Input to the Language Learning Infant: The Impact of Other Children
Source: Dev Sci. 2025 Jul 20;28(5):e70045. doi: 10.1111/desc.70045 (PMC12277873; doi:10.1111/desc.70045)
Supplement: Supplementary file 2 — desc70045‐sup‐0002‐SuppMat.zip [file DESC-28-e70045-s002.zip › suppl_materials_source_files/UF_FRED_paper_style.sty]

\usepackage[utf8]{inputenc}
\usepackage{hyperref}
\usepackage{setspace}
\usepackage{palatino}
\usepackage{graphicx}
\usepackage{float}
\usepackage{titling} % drop vertical space before the title
\usepackage{multirow}
\usepackage{lscape}
\usepackage{amsmath}
\usepackage{amssymb}
\usepackage{subcaption}
\usepackage[a4paper, total={6in, 9.5in}]{geometry}
\fontfamily{ppl}\selectfont 

\usepackage[american]{babel}

\usepackage{setspace}
\renewcommand{\baselinestretch}{1.5} 

% BIBLIOGRAPHY %%%%%%%%%%%%%%
\usepackage[natbibapa]{apacite} % to enable '\citet' and '\citep' macros
\bibliographystyle{apacite}
%\bibliographystyle{unsrtnat}
% %%%%%%%%%%%%%%%%%%%%%%%%%%%%
